# Supplementary material for: The “FEEDS (FEeding Eating Deglutition Skills)” over Time Study in Cardiofaciocutaneous Syndrome
Source: Genes (Basel). 2023 Jun 25;14(7):1338. doi: 10.3390/genes14071338 (PMC10379052; doi:10.3390/genes14071338)
Supplement: Supplementary file 1 [file genes-14-01338-s001.zip]

Archive with 1 entries (1 files):
- genes-2433825-supplementary.pdf
